# Supplementary material for: Population Genomics of Japanese Macaques (Macaca fuscata): Insights Into Deep Population Divergence and Multiple Merging Histories
Source: Genome Biol Evol. 2025 Jan 7;17(1):evaf001. doi: 10.1093/gbe/evaf001 (PMC11735745; doi:10.1093/gbe/evaf001)
Supplement: evaf001_Supplementary_Data [file evaf001_supplementary_data.zip]

Archive with 2 entries (2 files):
- Supplementary_Figures.pdf
- Supplementary Table 1R_250218.xlsx
