# Supplementary material for: Population Genomics of Japanese Macaques (Macaca fuscata): Insights Into Deep Population Divergence and Multiple Merging Histories
Source: Genome Biol Evol. 2025 Jan 7;17(1):evaf001. doi: 10.1093/gbe/evaf001 (PMC11735745; doi:10.1093/gbe/evaf001)
Supplement: evaf001_Supplementary_Data [file evaf001_supplementary_data.zip › Supplementary Table 1R_250218.xlsx]

## Sheet: Table S1r
Supplementary Table S1. List of Analyzed Samples
Sample ID	Sample Name	BioSample	Sex	Father	Mother	DDBJ DRA accession	Excluded*
164	Hagachizaki01	SAMD00589961	Female	Unknown	Unknown	DRR461558
175	Hagachizaki02	SAMD00589964	Female	Unknown	Unknown	DRR461561
188	Hagachizaki03	SAMD00589972	Female	Unknown	Unknown	DRR461569
153	Hagachizaki04	SAMD00589958	Female	Unknown	Unknown	DRR461555	excluded
154	Hagachizaki05	SAMD00589959	Female	Unknown	Unknown	DRR461556
158	Hagachizaki06	SAMD00589960	Female	Unknown	Unknown	DRR461557
168	Hagachizaki07	SAMD00589962	Female	Unknown	Unknown	DRR461559	excluded
171	Hagachizaki08	SAMD00589963	Female	Unknown	Unknown	DRR461560	excluded
180	Hagachizaki09	SAMD00589965	Female	Unknown	Unknown	DRR461562
182	Hagachizaki10	SAMD00589966	Female	Unknown	Unknown	DRR461563
183	Hagachizaki11	SAMD00589967	Female	Unknown	Unknown	DRR461564
184	Hagachizaki12	SAMD00589968	Female	Unknown	Unknown	DRR461565
185	Hagachizaki13	SAMD00589969	Female	Unknown	Unknown	DRR461566
186	Hagachizaki14	SAMD00589970	Female	Unknown	Unknown	DRR461567
187	Hagachizaki15	SAMD00589971	Female	Unknown	Unknown	DRR461568
366	Jogokudani01	SAMD00589998	Male	Unknown	Unknown	DRR461595
359	Jogokudani02	SAMD00589993	Female	Unknown	Unknown	DRR461590
502	Jogokudani03	SAMD00590002	Male	366	359	DRR461599	excluded
346	Jogokudani04	SAMD00589986	Male	Unknown	Unknown	DRR461583
347	Jogokudani05	SAMD00589987	Female	Unknown	Unknown	DRR461584	excluded
348	Jogokudani06	SAMD00589988	Male	Unknown	Unknown	DRR461585
349	Jogokudani07	SAMD00589989	Male	Unknown	Unknown	DRR461586
351	Jogokudani08	SAMD00589990	Female	Unknown	Unknown	DRR461587	excluded
352	Jogokudani09	SAMD00589991	Female	Unknown	Unknown	DRR461588
358	Jogokudani10	SAMD00589992	Female	Unknown	Unknown	DRR461589
362	Jogokudani11	SAMD00589996	Female	Unknown	Unknown	DRR461593	excluded
360	Jogokudani12	SAMD00589994	Female	Unknown	Unknown	DRR461591	excluded
361	Jogokudani13	SAMD00589995	Male	Unknown	Unknown	DRR461592	excluded
367	Jogokudani14	SAMD00589999	Female	Unknown	Unknown	DRR461596
365	Jogokudani15	SAMD00589997	Female	Unknown	Unknown	DRR461594	excluded
372	Jogokudani16	SAMD00590000	Male	Unknown	Unknown	DRR461597
375	Jogokudani17	SAMD00590001	Male	Unknown	Unknown	DRR461598
100	Minoh01	SAMD00589947	Male	Unknown	Unknown	DRR461544	excluded
323	Minoh02	SAMD00589985	Female	Unknown	Unknown	DRR461582	excluded
717	Minoh03	SAMD00590003	Male	100	323	DRR461600
125	Minoh04	SAMD00589952	Female	Unknown	Unknown	DRR461549
129	Minoh05	SAMD00589955	Female	Unknown	Unknown	DRR461552
102	Minoh06	SAMD00589948	Female	Unknown	Unknown	DRR461545
106	Minoh07	SAMD00589949	Female	Unknown	Unknown	DRR461546
112	Minoh08	SAMD00589950	Female	Unknown	Unknown	DRR461547	excluded
127	Minoh09	SAMD00589953	Female	Unknown	Unknown	DRR461550
119	Minoh10	SAMD00589951	Male	Unknown	Unknown	DRR461548
128	Minoh11	SAMD00589954	Male	Unknown	Unknown	DRR461551	excluded
132	Minoh12	SAMD00589956	Female	Unknown	Unknown	DRR461553	excluded
307	Minoh13	SAMD00589984	Female	Unknown	Unknown	DRR461581
276	Minoh14	SAMD00589981	Female	Unknown	Unknown	DRR461578
283	Minoh15	SAMD00589983	Female	Unknown	Unknown	DRR461580
281	Minoh16	SAMD00589982	Female	Unknown	Unknown	DRR461579
1997	Okazaki01	SAMD00590005	Male	Unknown	Unknown	DRR461602	excluded
2007	Okazaki02	SAMD00590007	Female	Unknown	Unknown	DRR461604	excluded
136	Okazaki03	SAMD00589957	Female	1997	2007	DRR461554
2003	Okazaki04	SAMD00590006	Male	Unknown	Unknown	DRR461603
2014	Okazaki05	SAMD00590009	Female	Unknown	Unknown	DRR461606
2012	Okazaki06	SAMD00590008	Female	Unknown	Unknown	DRR461605
46	Okazaki07	SAMD00589946	Female	Unknown	2011	DRR461543
239	Okazaki08	SAMD00589980	Female	1998	2018	DRR461577
197	Tsubaki01	SAMD00589973	Male	Unknown	Unknown	DRR461570	excluded
202	Tsubaki02	SAMD00589974	Female	Unknown	Unknown	DRR461571	excluded
722	Tsubaki03	SAMD00590004	Male	197	202	DRR461601
212	Tsubaki04	SAMD00589976	Female	Unknown	Unknown	DRR461573
214	Tsubaki05	SAMD00589977	Female	Unknown	Unknown	DRR461574	excluded
210	Tsubaki06	SAMD00589975	Female	Unknown	Unknown	DRR461572
216	Tsubaki07	SAMD00589978	Female	Unknown	Unknown	DRR461575
222	Tsubaki08	SAMD00589979	Female	Unknown	Unknown	DRR461576
*excluded from PCA, Admixture, Fst, and f-statistics analyses due to the presence of closely related samples
